# Supplementary material for: The Burning Pain Transcriptome in the Mouse Primary Somatosensory Cortex
Source: Int J Mol Sci. 2025 Apr 9;26(8):3538. doi: 10.3390/ijms26083538 (PMC12027419; doi:10.3390/ijms26083538)
Supplement: Supplementary file 1 [file ijms-26-03538-s001.zip]

Archive with 1 entries (1 files):
- ijms-3512996-supplementary.pdf
